# Supplementary material for: Triboelectric-Electromagnetic Hybrid Wind-Energy Harvester with a Low Startup Wind Speed in Urban Self-Powered Sensing
Source: Micromachines (Basel). 2023 Jan 23;14(2):298. doi: 10.3390/mi14020298 (PMC9962631; doi:10.3390/mi14020298)
Supplement: Supplementary file 1 [file micromachines-14-00298-s001.zip]

Archive with 6 entries (5 files):
- micromachines-2180783-highlights - final version.pdf
- micromachines-2180783-supplementary - final version.pdf
- micromachines-2180783-videos - final version/
- micromachines-2180783-videos - final version/1.LSWS-TEH starts in Light air.mp4
- micromachines-2180783-videos - final version/2.LSWS-TEH powers sensors in Light breeze.mp4
- micromachines-2180783-videos - final version/3.LSWS-TEH powers a sensor with Bluetooth in Light breeze.mp4
